# Supplementary material for: Surface Functionalization of Silica Nanoparticles: Strategies to Optimize the Immune-Activating Profile of Carrier Platforms
Source: Pharmaceutics. 2022 May 21;14(5):1103. doi: 10.3390/pharmaceutics14051103 (PMC9146724; doi:10.3390/pharmaceutics14051103)
Supplement: Supplementary file 1 [file pharmaceutics-14-01103-s001.zip]

Archive with 1 entries (1 files):
- pharmaceutics-1713885-supplementary.pdf
